# Supplementary material for: Area-Selective Atomic Layer Deposition of Ru Using Carbonyl-Based Precursor and Oxygen Co-Reactant: Understanding Defect Formation Mechanisms
Source: Nanomaterials (Basel). 2024 Jul 16;14(14):1212. doi: 10.3390/nano14141212 (PMC11280396; doi:10.3390/nano14141212)
Supplement: Supplementary file 1 [file nanomaterials-14-01212-s001.zip]

Archive with 1 entries (1 files):
- nanomaterials-3077367-supplementary.pdf
